# Supplementary material for: The Role of Chemotherapy in Management of Inoperable, Metastatic and/or Recurrent Melanotic Neuroectodermal Tumor of Infancy—Own Experience and Systematic Review
Source: Cancers (Basel). 2021 Jul 31;13(15):3872. doi: 10.3390/cancers13153872 (PMC8345623; doi:10.3390/cancers13153872)
Supplement: Supplementary file 1 [file cancers-13-03872-s001.zip]

Archive with 3 entries (3 files):
- 30.07.21 MNTI Supplementary table S1 first-line treatment.pdf
- 30.07.21 MNTI supplementary table S2 recurrence treatment.pdf
- 30.07.21 Supplementary Material 3 - Systematic literature search protocol.pdf
